# Supplementary material for: Virulence-Associated Genes of Calonectria ilicola, Responsible for Cylindrocladium Black Rot
Source: J Fungi (Basel). 2022 Aug 18;8(8):869. doi: 10.3390/jof8080869 (PMC9410443; doi:10.3390/jof8080869)
Supplement: Supplementary file 1 [file jof-08-00869-s001.zip]

Archive with 3 entries (3 files):
- Table S1 Comparison of whole genome assembly results of Ci14017 strains.xlsx
- Table S2 Ci14017 differentially expressed gene statistics (DEGs).xlsx
- Table S3 Ci14017 differentially expressed protein statistics (DEPs).xlsx
