# Supplementary material for: Virulence-Associated Genes of Calonectria ilicola, Responsible for Cylindrocladium Black Rot
Source: J Fungi (Basel). 2022 Aug 18;8(8):869. doi: 10.3390/jof8080869 (PMC9410443; doi:10.3390/jof8080869)
Supplement: Supplementary file 1 [file jof-08-00869-s001.zip › Table S1 Comparison of whole genome assembly results of Ci14017 strains.xlsx]

## Sheet: Sheet1
Table S1 Comparison of whole genome assembly results of Ci14017 strains.
Program	Kmer	Assembly size (bp)	Scaffold	Mean Length (bp)	N50 (bp)	Total N’(bp)	GC%	Average coverage
Abyss	69	68720308	4795	14331.7	383394	35212	47	73.18 ×
SOAPdenovo	63	70281226	13102	5364.16	374172	27538	47	71.55 ×
Velvet	61	66310315	1993	33271.6	390247	244347	48	75.84 ×
