# Supplementary material for: Virulence-Associated Genes of Calonectria ilicola, Responsible for Cylindrocladium Black Rot
Source: J Fungi (Basel). 2022 Aug 18;8(8):869. doi: 10.3390/jof8080869 (PMC9410443; doi:10.3390/jof8080869)
Supplement: Supplementary file 1 [file jof-08-00869-s001.zip › Table S3 Ci14017 differentially expressed protein statistics (DEPs).xlsx]

## Sheet: Sheet1
Table S3 Ci14017 differentially expressed protein statistics (DEPs) (fold change > 2).
Compared sample name	Up-regulated	Down-regulated
PC/TC	536	0
PC/P	158	0
TC/T	36	0
